# Supplementary material for: Isoprocurcumenol Supports Keratinocyte Growth and Survival through Epidermal Growth Factor Receptor Activation
Source: Int J Mol Sci. 2021 Nov 22;22(22):12579. doi: 10.3390/ijms222212579 (PMC8625800; doi:10.3390/ijms222212579)
Supplement: Supplementary file 1 [file ijms-22-12579-s001.zip]

Archive with 1 entries (1 files):
- ijms-1449171-supplementary.pdf
